# Supplementary material for: Experimental characterization of two archaeal inosine 5'-monophosphate cyclohydrolases
Source: PLoS One. 2019 Oct 17;14(10):e0223983. doi: 10.1371/journal.pone.0223983 (PMC6797443; doi:10.1371/journal.pone.0223983)
Supplement: S2 File — Data used to generate Fig 3. (XLSX) [file pone.0223983.s002.xlsx]

## Sheet: Sheet1
Data for AF 1811							Data for TK 0430
uM FZMP	mAu/min	[FZMP] M	rate M/s				uM FZMP	mAu/min	[FZMP] M	rate M/s
8	14.906	8e-06	4.35085e-08				8	5.145	8e-06	1.50175e-08
8	14.669	8e-06	4.28167e-08				8	6.236	8e-06	1.8202e-08
8	14.432	8e-06	4.21249e-08				8	6.267	8e-06	1.82925e-08
2	2.292	2e-06	6.69002e-09				2	4.367	2e-06	1.27466e-08
2	2.02	2e-06	5.89609e-09				2	3.591	2e-06	1.04816e-08
2	3.22	2e-06	9.39872e-09				2	3.398	2e-06	9.91827e-09
4	9.27	4e-06	2.70578e-08				4	5.759	4e-06	1.68097e-08
4	9.197	4e-06	2.68447e-08				4	5.655	4e-06	1.65061e-08
4	8.337	4e-06	2.43345e-08				4	5.807	4e-06	1.69498e-08
15	16.479	1.5e-05	4.80998e-08				1	2.68	1e-06	7.82253e-09
15	17.512	1.5e-05	5.1115e-08				1	3.178	1e-06	9.27612e-09
15	16.562	1.5e-05	4.83421e-08
20	17.068	2e-05	4.9819e-08
20	15.68	2e-05	4.57677e-08
6	10.985	6e-06	3.20636e-08
6	10.902	6e-06	3.18214e-08
6	10.737	6e-06	3.13398e-08
